# Supplementary material for: Understanding HIV-Related Mental Health Challenges and Contributing Factors Among Indonesian Adolescents Living with HIV
Source: Int J Environ Res Public Health. 2025 Jan 9;22(1):83. doi: 10.3390/ijerph22010083 (PMC11764498; doi:10.3390/ijerph22010083)
Supplement: Supplementary file 1 [file ijerph-22-00083-s001.zip]

Archive with 1 entries (1 files):
- ijerph-3343508-supplementary.pdf
